# Supplementary material for: Gold(III) to Ruthenium(III) Metal Exchange in Dithiocarbamato Complexes Tunes Their Biological Mode of Action for Cytotoxicity in Cancer Cells
Source: Molecules. 2021 Jul 3;26(13):4073. doi: 10.3390/molecules26134073 (PMC8271683; doi:10.3390/molecules26134073)
Supplement: Supplementary file 1 [file molecules-26-04073-s001.zip]

Archive with 1 entries (1 files):
- molecules-1256691-supplementary.pdf
